# Supplementary material for: Generalized external synchronization of networks based on clustered pandemic systems—The approach of Covid-19 towards influenza
Source: PLoS One. 2023 Oct 12;18(10):e0288796. doi: 10.1371/journal.pone.0288796 (PMC10569647; doi:10.1371/journal.pone.0288796)
Supplement: S1 File — For the convenience of readers, a readme file is attached within the folder for the usage of codes. (ZIP) [file pone.0288796.s001.zip › Codes/Covid2020_10Systems.m]

function Yprime = Covid2020_10Systems(t,x)
% Parameter Values%
a1=66;
a2=1.6966;
a3=0.148;
a4=0.8763;
a5=0.022843;
a6=0.0017342;
a7=0.05507;
a8=0.0008238;
a9=0.31303;
a10=0.0001057;
a11=1.008*10^(-5);
a12=1.734*10^(-6);
epsi=0.0005;
%%%------------------%
x1cov=x(1);
y1cov=x(2);
z1cov=x(3);

x2cov=x(4);
y2cov=x(5);
z2cov=x(6);

x3cov=x(7);
y3cov=x(8);
z3cov=x(9);

x4cov=x(10);
y4cov=x(11);
z4cov=x(12);

x5cov=x(13);
y5cov=x(14);
z5cov=x(15);

x6cov=x(16);
y6cov=x(17);
z6cov=x(18);

x7cov=x(19);
y7cov=x(20);
z7cov=x(21);

x8cov=x(22);
y8cov=x(23);
z8cov=x(24);

x9cov=x(25);
y9cov=x(26);
z9cov=x(27);

x10cov=x(28);
y10cov=x(29);
z10cov=x(30);
%%%%%%%%%%%%%%%%%%%%%%%%%%%%%%%%%%%%%%
C=[7, -7, 2, -2, 0, 5, -1, -1, -2, -1;
   -7, 7, -2, 2, 0, 2, -2, 3, 1, -4;
   2, -2, 5, -2, -3, -6, 2, 3, 1, 0;
   -2, 2, -2, 5, -3, 2, 3, 1, 0, -6;
   0, 0, -3, -3, 6, 8, -5, -3, 0, 0;
   5, 2, -6, 2, 8, -1, -3, -2, -5, 0;
   -1, -2, 2, 3, -5, 3, -4, 2, 0, 2; 
   -1, 3, 3, 1, -3, -2, -1, 0, 1,-1;
   -2, 1, 1, 0, 0, 0, -3, -2, -5, 0
   -1, -4, 0, -6, 0, 1, 3, 2, 5, 0];
%%%%%%%%%%%%%%%%%%%%%%%%%%%%%%%%%%%%%%
 dydx1Cov1=a1*z1cov-a2*z1cov^2+a3*y1cov*z1cov-a4*x1cov+a5*x1cov*z1cov-a6*x1cov*y1cov+...
     epsi*(C(1,1)*x1cov+C(1,2)*x2cov+C(1,3)*x3cov+C(1,4)*x4cov+C(1,5)*x5cov+C(1,6)*x6cov+C(1,7)*x7cov+C(1,8)*x8cov+C(1,9)*x9cov+C(1,10)*x10cov);
 dydx1Cov2=a7*y1cov*z1cov-a8*x1cov*y1cov;
  dydx1Cov3=a9*z1cov-a10*x1cov*z1cov-a11*x1cov*y1cov+a12*x1cov^2;
 
  dydx2Cov1=a1*z2cov-a2*z2cov^2+a3*y2cov*z2cov-a4*x2cov+a5*x2cov*z2cov-a6*x2cov*y2cov+...
     epsi*(C(2,1)*x1cov+C(1,2)*x2cov+C(2,3)*x3cov+C(1,4)*x4cov+C(2,5)*x5cov+C(2,6)*x6cov+C(2,7)*x7cov+C(2,8)*x8cov+C(2,9)*x9cov+C(2,10)*x10cov);
 dydx2Cov2=a7*y2cov*z2cov-a8*x2cov*y2cov;
  dydx2Cov3=a9*z2cov-a10*x2cov*z2cov-a11*x2cov*y2cov+a12*x2cov^2;

  dydx3Cov1=a1*z3cov-a2*z3cov^2+a3*y3cov*z3cov-a4*x3cov+a5*x3cov*z3cov-a6*x3cov*y3cov+...
     epsi*(C(3,1)*x1cov+C(3,2)*x2cov+C(3,3)*x3cov+C(3,4)*x4cov+C(3,5)*x5cov+C(3,6)*x6cov+C(3,7)*x7cov+C(3,8)*x8cov+C(3,9)*x9cov+C(3,10)*x10cov);
 dydx3Cov2=a7*y3cov*z3cov-a8*x3cov*y3cov;
  dydx3Cov3=a9*z3cov-a10*x3cov*z3cov-a11*x3cov*y3cov+a12*x3cov^2;
 
  dydx4Cov1=a1*z4cov-a2*z4cov^2+a3*y4cov*z4cov-a4*x4cov+a5*x4cov*z4cov-a6*x4cov*y4cov+...
     epsi*(C(4,1)*x1cov+C(4,2)*x2cov+C(4,3)*x3cov+C(4,4)*x4cov+C(4,5)*x5cov+C(4,6)*x6cov+C(4,7)*x7cov+C(4,8)*x8cov+C(4,9)*x9cov+C(4,10)*x10cov);
 dydx4Cov2=a7*y4cov*z4cov-a8*x4cov*y4cov;
  dydx4Cov3=a9*z4cov-a10*x4cov*z4cov-a11*x4cov*y4cov+a12*x4cov^2;
 
   dydx5Cov1=a1*z5cov-a2*z5cov^2+a3*y5cov*z5cov-a4*x5cov+a5*x5cov*z5cov-a6*x5cov*y5cov+...
     epsi*(C(5,1)*x1cov+C(5,2)*x2cov+C(5,3)*x3cov+C(5,4)*x4cov+C(5,5)*x5cov+C(5,6)*x6cov+C(5,7)*x7cov+C(5,8)*x8cov+C(5,9)*x9cov+C(5,10)*x10cov);
 dydx5Cov2=a7*y5cov*z5cov-a8*x5cov*y5cov;
  dydx5Cov3=a9*z5cov-a10*x5cov*z5cov-a11*x5cov*y5cov+a12*x5cov^2;

 dydx6Cov1=a1*z6cov-a2*z6cov^2+a3*y6cov*z6cov-a4*x6cov+a5*x6cov*z6cov-a6*x6cov*y6cov+...
     epsi*(C(6,1)*x1cov+C(6,2)*x2cov+C(6,3)*x3cov+C(6,4)*x4cov+C(6,5)*x5cov+C(6,6)*x6cov+C(6,7)*x7cov+C(6,8)*x8cov+C(6,9)*x9cov+C(6,10)*x10cov);
 dydx6Cov2=a7*y6cov*z6cov-a8*x6cov*y6cov;
  dydx6Cov3=a9*z6cov-a10*x6cov*z6cov-a11*x6cov*y6cov+a12*x6cov^2;
 
  dydx7Cov1=a1*z7cov-a2*z7cov^2+a3*y7cov*z7cov-a4*x7cov+a5*x7cov*z7cov-a6*x7cov*y7cov+...
     epsi*(C(7,1)*x1cov+C(7,2)*x2cov+C(7,3)*x3cov+C(7,4)*x4cov+C(7,5)*x5cov+C(7,6)*x6cov+C(7,7)*x7cov+C(7,8)*x8cov+C(7,9)*x9cov+C(7,10)*x10cov);
 dydx7Cov2=a7*y7cov*z7cov-a8*x7cov*y7cov;
  dydx7Cov3=a9*z7cov-a10*x7cov*z7cov-a11*x7cov*y7cov+a12*x7cov^2;

  dydx8Cov1=a1*z8cov-a2*z8cov^2+a3*y8cov*z8cov-a4*x8cov+a5*x8cov*z8cov-a6*x8cov*y8cov+...
     epsi*(C(8,1)*x1cov+C(8,2)*x2cov+C(8,3)*x3cov+C(8,4)*x4cov+C(8,5)*x5cov+C(8,6)*x6cov+C(8,7)*x7cov+C(8,8)*x8cov+C(8,9)*x9cov+C(8,10)*x10cov);
 dydx8Cov2=a7*y8cov*z8cov-a8*x8cov*y8cov;
  dydx8Cov3=a9*z8cov-a10*x8cov*z8cov-a11*x8cov*y8cov+a12*x8cov^2;
 
  dydx9Cov1=a1*z9cov-a2*z9cov^2+a3*y9cov*z9cov-a4*x9cov+a5*x9cov*z9cov-a6*x9cov*y9cov+...
     epsi*(C(9,1)*x1cov+C(9,2)*x2cov+C(9,3)*x3cov+C(9,4)*x4cov+C(9,5)*x5cov+C(9,6)*x6cov+C(9,7)*x7cov+C(9,8)*x8cov+C(9,9)*x9cov+C(9,10)*x10cov);
 dydx9Cov2=a7*y9cov*z9cov-a8*x9cov*y9cov;
  dydx9Cov3=a9*z9cov-a10*x9cov*z9cov-a11*x9cov*y9cov+a12*x9cov^2;
 
   dydx10Cov1=a1*z10cov-a2*z10cov^2+a3*y10cov*z10cov-a4*x10cov+a5*x10cov*z10cov-a6*x10cov*y10cov+...
     epsi*(C(10,1)*x1cov+C(10,2)*x2cov+C(10,3)*x3cov+C(10,4)*x4cov+C(10,5)*x5cov+C(10,6)*x6cov+C(10,7)*x7cov+C(10,8)*x8cov+C(10,9)*x9cov+C(10,10)*x10cov);
 dydx10Cov2=a7*y10cov*z10cov-a8*x10cov*y10cov;
  dydx10Cov3=a9*z10cov-a10*x10cov*z10cov-a11*x10cov*y10cov+a12*x10cov^2;
  Yprime=[dydx1Cov1;  dydx1Cov2;  dydx1Cov3;
     dydx2Cov1;  dydx2Cov2;  dydx2Cov3;
     dydx3Cov1;  dydx3Cov2;  dydx3Cov3;
     dydx4Cov1;  dydx4Cov2;  dydx4Cov3;
     dydx5Cov1;  dydx5Cov2;  dydx5Cov3;
    dydx6Cov1;  dydx6Cov2;  dydx6Cov3;
     dydx7Cov1;  dydx7Cov2;  dydx7Cov3;
     dydx8Cov1;  dydx8Cov2;  dydx8Cov3;
     dydx9Cov1;  dydx9Cov2;  dydx9Cov3;
     dydx10Cov1;  dydx10Cov2; dydx10Cov3];
