# Supplementary material for: Generalized external synchronization of networks based on clustered pandemic systems—The approach of Covid-19 towards influenza
Source: PLoS One. 2023 Oct 12;18(10):e0288796. doi: 10.1371/journal.pone.0288796 (PMC10569647; doi:10.1371/journal.pone.0288796)
Supplement: S1 File — For the convenience of readers, a readme file is attached within the folder for the usage of codes. (ZIP) [file pone.0288796.s001.zip › Codes/ExternalSync30sys.m]

function Yprime = ExternalSync30sys(t,x)
% Parameter Values%
global M
alpha=91.25;
beta=0.0924;
w=0.4;
w1=0.75;
alphabar = (alpha + w + w1);
a1=66;
a2=1.6966;
a3=0.148;
a4=0.8763;
a5=0.022843;
a6=0.0017342;
b1=0.05507;
b2=0.0008238;
r1=0.31303;
r2=0.0001057;
r3=1.008*10^(-5);
r4=1.734*10^(-6);
epsi=0.000005;
%%%------------------%
k1=5;
k2=5;
k3=5;

x1m=x(1);
y1m=x(2);
z1m=x(3);

x2m=x(4);
y2m=x(5);
z2m=x(6);

x3m=x(7);
y3m=x(8);
z3m=x(9);

x4m=x(10);
y4m=x(11);
z4m=x(12);

x5m=x(13);
y5m=x(14);
z5m=x(15);

x6m=x(16);
y6m=x(17);
z6m=x(18);

x7m=x(19);
y7m=x(20);
z7m=x(21);

x8m=x(22);
y8m=x(23);
z8m=x(24);

x9m=x(25);
y9m=x(26);
z9m=x(27);

x10m=x(28);
y10m=x(29);
z10m=x(30);
% %%%%------------------------%%%
x1s=x(31);
y1s=x(32);
z1s=x(33);

x2s=x(34);
y2s=x(35);
z2s=x(36);

x3s=x(37);
y3s=x(38);
z3s=x(39);

x4s=x(40);
y4s=x(41);
z4s=x(42);

x5s=x(43);
y5s=x(44);
z5s=x(45);
x6s=x(46);
y6s=x(47);
z6s=x(48);

x7s=x(49);
y7s=x(50);
z7s=x(51);

x8s=x(52);
y8s=x(53);
z8s=x(54);

x9s=x(55);
y9s=x(56);
z9s=x(57);

x10s=x(58);
y10s=x(59);
z10s=x(60);
%%%%%%%%%%%%%%%%%
e11=(x1s-M*x1m);
e12=(x2s-M*x2m);
e13=(x3s-M*x3m);
e14=(x4s-M*x4m);
e15=(x5s-M*x5m);
%%%%%%%%%%%%%%%%%
e16=(x6s-M*x6m);
e17=(x7s-M*x7m);
e18=(x8s-M*x8m);
e19=(x9s-M*x9m);
e110=(x10s-M*x10m);


C=[7, -7, 2, -2, 0, 5, -1, -1, -2, -1;
   -7, 7, -2, 2, 0, 2, -2, 3, 1, -4;
   2, -2, 5, -2, -3, -6, 2, 3, 1, 0;
   -2, 2, -2, 5, -3, 2, 3, 1, 0, -6;
   0, 0, -3, -3, 6, 8, -5, -3, 0, 0;
   5, 2, -6, 2, 8, -1, -3, -2, -5, 0;
   -1, -2, 2, 3, -5, 3, -4, 2, 0, 2; 
   -1, 3, 3, 1, -3, -2, -1, 0, 1,-1;
   -2, 1, 1, 0, 0, 0, -3, -2, -5, 0
   -1, -4, 0, -6, 0, 1, 3, 2, 5, 0];


D=[4, -4, 1, -2, 1, 9, -4, -2, -2, -1;
   -4, 4, -2, 1, 1, 2, 4, -1, -1, -4;
   1, -1, 6, -3, -3, -6, 3, 1, 2, 0;
   -1, 1, -3, 6, -3, 0, 5, 1, 0, -6;
   1, 1, -4, -4, 6, -3, -4, 7, 0, 0;
   9, 2, -6, 0,  -3, 0, -1, -1, 0, 0;
   -4, 4, 3, 5, -4, 1, 0, -2, -1, -2; 
   -2, -1, 1, 1, 7, -1, -1, -3, 0,-1;
   -2, -1, 2, 0, 0, 0, 0, 1, -3, 3
   -1, -4, 0, -6, 0, 4, 2, 4, 1, 0];
   
   %%%---------------------------%
xm1Inf1=w*(y1m + z1m) + w1* y1m - beta*x1m*y1m;
ym1Inf2=beta*x1m*y1m - alphabar*y1m;
zm1Inf3=alpha*y1m - w*z1m;

xm2Inf1=w*(y2m + z2m) + w1* y2m - beta*x2m*y2m;
ym2Inf2=beta*x2m*y2m - alphabar*y2m;
zm2Inf3=alpha*y2m - w*z2m;

xm3Inf1=w*(y3m + z3m) + w1* y3m - beta*x3m*y3m;
ym3Inf2=beta*x3m*y3m - alphabar*y3m;
zm3Inf3=alpha*y3m - w*z3m;

xm4Inf1=w*(y4m + z4m) + w1* y4m - beta*x4m*y4m;
ym4Inf2=beta*x4m*y4m - alphabar*y4m;
zm4Inf3=alpha*y4m - w*z4m;

xm5Inf1=w*(y5m + z5m) + w1* y5m - beta*x5m*y5m;
ym5Inf2=beta*x5m*y5m - alphabar*y5m;
zm5Inf3=alpha*y5m - w*z5m;

xm6Inf1=w*(y6m + z6m) + w1* y6m - beta*x6m*y6m;
ym6Inf2=beta*x6m*y6m - alphabar*y6m;
zm6Inf3=alpha*y6m - w*z6m;

xm7Inf1=w*(y7m + z7m) + w1* y7m - beta*x7m*y7m;
ym7Inf2=beta*x7m*y7m - alphabar*y7m;
zm7Inf3=alpha*y7m - w*z7m;

xm8Inf1=w*(y8m + z8m) + w1* y8m - beta*x8m*y8m;
ym8Inf2=beta*x8m*y8m - alphabar*y8m;
zm8Inf3=alpha*y8m - w*z8m;

xm9Inf1=w*(y9m + z9m) + w1* y9m - beta*x9m*y9m;
ym9Inf2=beta*x9m*y9m - alphabar*y9m;
zm9Inf3=alpha*y9m - w*z9m;

xm10Inf1=w*(y10m + z10m) + w1* y10m - beta*x10m*y10m;
ym10Inf2=beta*x10m*y10m - alphabar*y10m;
zm10Inf3=alpha*y10m - w*z10m;

YMprime=[xm1Inf1;ym1Inf2;zm1Inf3;
    xm2Inf1;ym2Inf2;zm2Inf3;
    xm3Inf1;ym3Inf2;zm3Inf3;
    xm4Inf1;ym4Inf2;zm4Inf3;
    xm5Inf1;ym5Inf2;zm5Inf3;
    xm6Inf1;ym6Inf2;zm6Inf3;
    xm7Inf1;ym7Inf2;zm7Inf3;
    xm8Inf1;ym8Inf2;zm8Inf3;
    xm9Inf1;ym9Inf2;zm9Inf3;
    xm10Inf1;ym10Inf2;zm10Inf3];
%%%%%%%%%-----------------------%%%%
U2a=epsi*(D(1,1)*e11+D(1,2)*e12+D(1,3)*e13+D(1,4)*e14+D(1,5)*e15+D(1,6)*e16+D(1,7)*e17+D(1,8)*e18+D(1,9)*e19+D(1,10)*e110)+...
    epsi*M*(C(1,1)*x1m+C(1,2)*x2m+C(1,3)*x3m+C(1,4)*x4m+C(1,5)*x5m+C(1,6)*x6m+C(1,7)*x7m+C(1,8)*x8m+C(1,9)*x9m+C(1,10)*x10m);
xs1Cov1=a1*(z1s-M*z1m)-a4*(x1s-M*x1m)-k1*((x1s-M*x1m))+M*w*y1m+M*w*z1m+M*w1*y1m-M*beta*x1m*y1m+U2a;
ys1Cov2=-k2*(y1s-M*y1m)+M*(beta*x1m*y1m-alphabar*y1m);
zs1Cov3=-k3*(z1s-M*z1m)+r1*z1s+M*alpha*y1m-M*z1m*(r1+w);

U2b=epsi*(D(2,1)*e11+D(2,2)*e12+D(2,3)*e13+D(2,4)*e14+D(2,5)*e15+D(2,6)*e16+D(2,7)*e17+D(2,8)*e18+D(2,9)*e19+D(2,10)*e110)+...
+epsi*M*(C(2,1)*x1m+C(2,2)*x2m+C(2,3)*x3m+C(2,4)*x4m+C(2,5)*x5m+C(2,6)*x6m+C(2,7)*x7m+C(2,8)*x8m+C(2,9)*x9m+C(2,10)*x10m);
xs2Cov1=a1*(z2s-M*z2m)-a4*(x2s-M*x2m)-k1*((x2s-M*x2m))+M*w*y2m+M*w*z2m+M*w1*y2m-M*beta*x2m*y2m+U2b;
ys2Cov2=-k2*(y2s-M*y2m)+M*(beta*x2m*y2m-alphabar*y2m);
zs2Cov3=-k3*(z2s-M*z2m)+r1*z2s+M*alpha*y2m-M*z2m*(r1+w);

U2c=epsi*(D(3,1)*e11+D(3,2)*e12+D(3,3)*e13+D(3,4)*e14+D(3,5)*e15+D(3,6)*e16+D(3,7)*e17+D(3,8)*e18+D(3,9)*e19+D(3,10)*e110)+...
+epsi*M*(C(3,1)*x1m+C(3,2)*x2m+C(3,3)*x3m+C(3,4)*x4m+C(3,5)*x5m+C(3,6)*x6m+C(3,7)*x7m+C(3,8)*x8m+C(3,9)*x9m+C(3,10)*x10m);
xs3Cov1=a1*(z3s-M*z3m)-a4*(x3s-M*x3m)-k1*((x3s-M*x3m))+M*w*y3m+M*w*z3m+M*w1*y3m-M*beta*x3m*y3m+U2c;
ys3Cov2=-k2*(y3s-M*y3m)+M*(beta*x3m*y3m-alphabar*y3m);
zs3Cov3=-k3*(z3s-M*z3m)+r1*z3s+M*alpha*y3m-M*z3m*(r1+w);

U2d=epsi*(D(4,1)*e11+D(4,2)*e12+D(4,3)*e13+D(4,4)*e14+D(4,5)*e15+D(4,6)*e16+D(4,7)*e17+D(4,8)*e18+D(4,9)*e19+D(4,10)*e110)+...
+epsi*M*(C(4,1)*x1m+C(4,2)*x2m+C(4,3)*x3m+C(4,4)*x4m+C(4,5)*x5m+C(4,6)*x6m+C(4,7)*x7m+C(4,8)*x8m+C(4,9)*x9m+C(4,10)*x10m);
xs4Cov1=a1*(z4s-M*z4m)-a4*(x4s-M*x4m)-k1*((x4s-M*x4m))+M*w*y4m+M*w*z4m+M*w1*y4m-M*beta*x4m*y4m+U2d;
ys4Cov2=-k2*(y4s-M*y4m)+M*(beta*x4m*y4m-alphabar*y4m);
zs4Cov3=-k3*(z4s-M*z4m)+r1*z4s+M*alpha*y4m-M*z4m*(r1+w);

U2e=epsi*(D(5,1)*e11+D(5,2)*e12+D(5,3)*e13+D(5,4)*e14+D(5,5)*e15+D(5,6)*e16+D(5,7)*e17+D(5,8)*e18+D(5,9)*e19+D(5,10)*e110)+...
+epsi*M*(C(5,1)*x1m+C(5,2)*x2m+C(5,3)*x3m+C(5,4)*x4m+C(5,5)*x5m+C(5,6)*x6m+C(5,7)*x7m+C(5,8)*x8m+C(5,9)*x9m+C(5,10)*x10m);
xs5Cov1=a1*(z5s-M*z5m)-a4*(x5s-M*x5m)-k1*((x5s-M*x5m))+M*w*y5m+M*w*z5m+M*w1*y5m-M*beta*x5m*y5m+U2e;
ys5Cov2=-k2*(y5s-M*y5m)+M*(beta*x5m*y5m-alphabar*y5m);
zs5Cov3=-k3*(z5s-M*z5m)+r1*z5s+M*alpha*y5m-M*z5m*(r1+w);


U2f=epsi*(D(6,1)*e11+D(6,2)*e12+D(6,3)*e13+D(6,4)*e14+D(6,5)*e15+D(6,6)*e16+D(6,7)*e17+D(6,8)*e18+D(6,9)*e19+D(6,10)*e110)+...
+epsi*M*(C(6,1)*x1m+C(6,2)*x2m+C(6,3)*x3m+C(6,4)*x4m+C(6,5)*x5m+C(6,6)*x6m+C(6,7)*x7m+C(6,8)*x8m+C(6,9)*x9m+C(6,10)*x10m);
xs6Cov1=a1*(z6s-M*z6m)-a4*(x6s-M*x6m)-k1*((x6s-M*x6m))+M*w*y6m+M*w*z6m+M*w1*y6m-M*beta*x6m*y6m+U2f;
ys6Cov2=-k2*(y6s-M*y6m)+M*(beta*x6m*y6m-alphabar*y6m);
zs6Cov3=-k3*(z6s-M*z6m)+r1*z6s+M*alpha*y6m-M*z6m*(r1+w);

U2g=epsi*(D(7,1)*e11+D(7,2)*e12+D(7,3)*e13+D(7,4)*e14+D(7,5)*e15+D(7,6)*e16+D(7,7)*e17+D(7,8)*e18+D(7,9)*e19+D(7,10)*e110)+...
+epsi*M*(C(7,1)*x1m+C(7,2)*x2m+C(7,3)*x3m+C(7,4)*x4m+C(7,5)*x5m+C(7,6)*x6m+C(7,7)*x7m+C(7,8)*x8m+C(7,9)*x9m+C(7,10)*x10m);
xs7Cov1=a1*(z7s-M*z7m)-a4*(x7s-M*x7m)-k1*((x7s-M*x7m))+M*w*y7m+M*w*z7m+M*w1*y7m-M*beta*x7m*y7m+U2g;
ys7Cov2=-k2*(y7s-M*y7m)+M*(beta*x7m*y7m-alphabar*y7m);
zs7Cov3=-k3*(z7s-M*z7m)+r1*z7s+M*alpha*y7m-M*z7m*(r1+w);

U2h=epsi*(D(8,1)*e11+D(8,2)*e12+D(8,3)*e13+D(8,4)*e14+D(8,5)*e15+D(8,6)*e16+D(8,7)*e17+D(8,8)*e18+D(8,9)*e19+D(8,10)*e110)+...
+epsi*M*(C(8,1)*x1m+C(8,2)*x2m+C(8,3)*x3m+C(8,4)*x4m+C(8,5)*x5m+C(8,6)*x6m+C(8,7)*x7m+C(8,8)*x8m+C(8,9)*x9m+C(8,10)*x10m);
xs8Cov1=a1*(z8s-M*z8m)-a4*(x8s-M*x8m)-k1*((x8s-M*x8m))+M*w*y8m+M*w*z8m+M*w1*y8m-M*beta*x8m*y8m+U2h;
ys8Cov2=-k2*(y8s-M*y8m)+M*(beta*x8m*y8m-alphabar*y8m);
zs8Cov3=-k3*(z8s-M*z8m)+r1*z8s+M*alpha*y8m-M*z8m*(r1+w);

U2i=epsi*(D(9,1)*e11+D(9,2)*e12+D(9,3)*e13+D(9,4)*e14+D(9,5)*e15+D(9,6)*e16+D(9,7)*e17+D(9,8)*e18+D(9,9)*e19+D(9,10)*e110)+...
+epsi*M*(C(9,1)*x1m+C(9,2)*x2m+C(9,3)*x3m+C(9,4)*x4m+C(9,5)*x5m+C(9,6)*x6m+C(9,7)*x7m+C(9,8)*x8m+C(9,9)*x9m+C(9,10)*x10m);
xs9Cov1=a1*(z9s-M*z9m)-a4*(x9s-M*x9m)-k1*((x9s-M*x9m))+M*w*y9m+M*w*z9m+M*w1*y9m-M*beta*x9m*y9m+U2i;
ys9Cov2=-k2*(y9s-M*y9m)+M*(beta*x9m*y9m-alphabar*y9m);
zs9Cov3=-k3*(z9s-M*z9m)+r1*z9s+M*alpha*y9m-M*z9m*(r1+w);

U2j=epsi*(D(10,1)*e11+D(10,2)*e12+D(10,3)*e13+D(10,4)*e14+D(10,5)*e15+D(10,6)*e16+D(10,7)*e17+D(10,8)*e18+D(10,9)*e19+D(10,10)*e110)+...
+epsi*M*(C(10,1)*x1m+C(10,2)*x2m+C(10,3)*x3m+C(10,4)*x4m+C(10,5)*x5m+C(10,6)*x6m+C(10,7)*x7m+C(10,8)*x8m+C(10,9)*x9m+C(10,10)*x10m);
xs10Cov1=a1*(z10s-M*z10m)-a4*(x10s-M*x10m)-k1*((x10s-M*x10m))+M*w*y10m+M*w*z10m+M*w1*y10m-M*beta*x10m*y10m+U2j;
ys10Cov2=-k2*(y10s-M*y10m)+M*(beta*x10m*y10m-alphabar*y10m);
zs10Cov3=-k3*(z10s-M*z10m)+r1*z10s+M*alpha*y10m-M*z10m*(r1+w);


YSprime=[xs1Cov1;ys1Cov2; zs1Cov3;
    xs2Cov1;ys2Cov2; zs2Cov3;
    xs3Cov1;ys3Cov2; zs3Cov3;
    xs4Cov1;ys4Cov2; zs4Cov3;
    xs5Cov1;ys5Cov2; zs5Cov3;
    xs6Cov1;ys6Cov2; zs6Cov3;
    xs7Cov1;ys7Cov2; zs7Cov3;
    xs8Cov1;ys8Cov2; zs8Cov3;
    xs9Cov1;ys9Cov2; zs9Cov3;
    xs10Cov1;ys10Cov2; zs10Cov3];
%%%%%%%%%-----------------------%%%%
Error1MS1=-k1*(x1s-M*x1m)+a1*(z1s-M*z1m)-a4*(x1s-M*x1m)+...
    epsi*(D(1,1)*e11+D(1,2)*e12+D(1,3)*e13+D(1,4)*e14+D(1,5)*e15+D(1,6)*e16+D(1,7)*e17+D(1,8)*e18+D(1,9)*e19+D(1,10)*e110);
Error1MS2=-k2*(y1s-M*y1m);
Error1MS3=-(k3-r1)*(z1s-M*z1m);

Error2MS1=-k1*(x2s-M*x2m)+a1*(z2s-M*z2m)-a4*(x2s-M*x2m)+...
    epsi*(D(2,1)*e11+D(2,2)*e12+D(2,3)*e13+D(2,4)*e14+D(2,5)*e15+D(2,6)*e16+D(2,7)*e17+D(2,8)*e18+D(2,9)*e19+D(2,10)*e110);
Error2MS2=-k2*(y2s-M*y2m);
Error2MS3=-(k3-r1)*(z2s-M*z2m);

Error3MS1=-k1*(x3s-M*x3m)+a1*(z3s-M*z3m)-a4*(x3s-M*x3m)+...
    epsi*(D(3,1)*e11+D(3,2)*e12+D(3,3)*e13+D(3,4)*e14+D(3,5)*e15+D(3,6)*e16+D(3,7)*e17+D(3,8)*e18+D(3,9)*e19+D(3,10)*e110);
Error3MS2=-k2*(y3s-M*y3m);
Error3MS3=-(k3-r1)*(z3s-M*z3m);

Error4MS1=-k1*(x4s-M*x4m)+a1*(z4s-M*z4m)-a4*(x4s-M*x4m)+...
    epsi*(D(4,1)*e11+D(4,2)*e12+D(4,3)*e13+D(4,4)*e14+D(4,5)*e15+D(4,6)*e16+D(4,7)*e17+D(4,8)*e18+D(4,9)*e19+D(4,10)*e110);
Error4MS2=-k2*(y4s-M*y4m);
Error4MS3=-(k3-r1)*(z4s-M*z4m);

Error5MS1=-k1*(x5s-M*x5m)+a1*(z5s-M*z5m)-a4*(x5s-M*x5m)+...
    epsi*(D(5,1)*e11+D(5,2)*e12+D(5,3)*e13+D(5,4)*e14+D(5,5)*e15+D(5,6)*e16+D(5,7)*e17+D(5,8)*e18+D(5,9)*e19+D(5,10)*e110);
Error5MS2=-k2*(y5s-M*y5m);
Error5MS3=-(k3-r1)*(z5s-M*z5m);

Error6MS1=-k1*(x6s-M*x6m)+a1*(z6s-M*z6m)-a4*(x6s-M*x6m)+...
    epsi*(D(6,1)*e11+D(6,2)*e12+D(6,3)*e13+D(6,4)*e14+D(6,5)*e15+D(6,6)*e16+D(6,7)*e17+D(6,8)*e18+D(6,9)*e19+D(6,10)*e110);
Error6MS2=-k2*(y6s-M*y6m);
Error6MS3=-(k3-r1)*(z6s-M*z6m);

Error7MS1=-k1*(x7s-M*x7m)+a1*(z7s-M*z7m)-a4*(x7s-M*x7m)+...
    epsi*(D(7,1)*e11+D(7,2)*e12+D(7,3)*e13+D(7,4)*e14+D(7,5)*e15+D(7,6)*e16+D(7,7)*e17+D(7,8)*e18+D(7,9)*e19+D(7,10)*e110);
Error7MS2=-k2*(y7s-M*y7m);
Error7MS3=-(k3-r1)*(z7s-M*z7m);

Error8MS1=-k1*(x8s-M*x8m)+a1*(z8s-M*z8m)-a4*(x8s-M*x8m)+...
    epsi*(D(8,1)*e11+D(8,2)*e12+D(8,3)*e13+D(8,4)*e14+D(8,5)*e15+D(8,6)*e16+D(8,7)*e17+D(8,8)*e18+D(8,9)*e19+D(8,10)*e110);
Error8MS2=-k2*(y8s-M*y8m);
Error8MS3=-(k3-r1)*(z8s-M*z8m);

Error9MS1=-k1*(x9s-M*x9m)+a1*(z9s-M*z9m)-a4*(x9s-M*x9m)+...
    epsi*(D(9,1)*e11+D(9,2)*e12+D(9,3)*e13+D(9,4)*e14+D(9,5)*e15+D(9,6)*e16+D(9,7)*e17+D(9,8)*e18+D(9,9)*e19+D(9,10)*e110);
Error9MS2=-k2*(y9s-M*y9m);
Error9MS3=-(k3-r1)*(z9s-M*z9m);

Error10MS1=-k1*(x10s-M*x10m)+a1*(z10s-M*z10m)-a4*(x10s-M*x10m)+...
    epsi*(D(10,1)*e11+D(10,2)*e12+D(10,3)*e13+D(10,4)*e14+D(10,5)*e15+D(10,6)*e16+D(10,7)*e17+D(10,8)*e18+D(10,9)*e19+D(10,10)*e110);
Error10MS2=-k2*(y10s-M*y10m);
Error10MS3=-(k3-r1)*(z10s-M*z10m);
YEprime=[Error1MS1;Error1MS2; Error1MS3;
    Error2MS1;Error2MS2; Error2MS3;
    Error3MS1;Error3MS2; Error3MS3;
    Error4MS1;Error4MS2; Error4MS3;
    Error5MS1;Error5MS2; Error5MS3;
    Error6MS1;Error6MS2; Error6MS3;
    Error7MS1;Error7MS2; Error7MS3;
    Error8MS1;Error8MS2; Error8MS3;
    Error9MS1;Error9MS2; Error9MS3;
    Error10MS1;Error10MS2; Error10MS3];
Yprime=[YMprime;YSprime;YEprime];
%%%%%%%%%-----------------------%%%%
