# Supplementary material for: Generalized external synchronization of networks based on clustered pandemic systems—The approach of Covid-19 towards influenza
Source: PLoS One. 2023 Oct 12;18(10):e0288796. doi: 10.1371/journal.pone.0288796 (PMC10569647; doi:10.1371/journal.pone.0288796)
Supplement: S1 File — For the convenience of readers, a readme file is attached within the folder for the usage of codes. (ZIP) [file pone.0288796.s001.zip › Codes/ExternalSync30sys_cal.m]

% close all
% clear all
% clc
global M
M=1;
xm1=[100 50 8500];
xm2=[200 60 8510];
xm3=[300 70 8520];
xm4=[400 80 8530];
xm5=[500 90 8540];
xm6=[600 50 8500];
xm7=[700 60 8510];
xm8=[800 70 8520];
xm9=[900 80 8530];
xm10=[1000 90 8540];
%%%%%%%%%%%%%%%%%%%
xs1=[184 30 8];
xs2=1.4*xs1;
xs3=1.6*xs1;
xs4=1.8*xs1;
xs5=1.10*xs1;
xs6=1.12*xs1;
xs7=1.14*xs1;
xs8=1.16*xs1;
xs9=1.18*xs1;
xs10=1.20*xs1;
x0S=[xs1 xs2 xs3 xs4 xs5 xs6 xs7 xs8 xs9 xs10];
% %%%%%%%%%%%%%%%%%%%
ems1=xs1-M*xm1;
ems2=xs2-M*xm2;
ems3=xs3-M*xm3;
ems4=xs4-M*xm4;
ems5=xs5-M*xm5;
ems6=xs6-M*xm6;
ems7=xs7-M*xm7;
ems8=xs8-M*xm8;
ems9=xs9-M*xm9;
ems10=xs10-M*xm10;
%%%%%%%%%%%%%%%%%%%
x0=[xm1 xm2 xm3 xm4 xm5 xm6 xm7 xm8 xm9 xm10 xs1 xs2 xs3 xs4 xs5 xs6 xs7 xs8 xs9 xs10 ems1 ems2 ems3 ems4 ems5 ems6 ems7 ems8 ems9 ems10];
%x0=[xm1 xm2 xm3 xm4 xm5 xs1 xs2 xs3 xs4 xs5 ParEst_a1];
tspan=[0,100];
opts= odeset('RelTol',1e-11,'Stats','off');
[t,x]=ode45(@ExternalSync30sys,tspan,x0,opts)
%%%%%%------------------
figure(1) 
plot3(x(:,31),x(:,32),x(:,33))
hold on
plot3(x(:,34),x(:,35),x(:,36))
hold on
plot3(x(:,37),x(:,38),x(:,39))
hold on
plot3(x(:,40),x(:,41),x(:,42))
hold on
plot3(x(:,43),x(:,44),x(:,45))
hold on
plot3(x(:,46),x(:,47),x(:,48))
hold on
plot3(x(:,49),x(:,50),x(:,51))
hold on
plot3(x(:,52),x(:,53),x(:,54))
hold on
plot3(x(:,55),x(:,56),x(:,57))
hold on
plot3(x(:,58),x(:,59),x(:,60))
%%%%%%%%%%%%%%%%%%%%%%%%%%%%%%%%%
hold on
opts= odeset('RelTol',1e-11,'Stats','off');
[t,x]=ode45(@Covid2020_10Systems,tspan,x0S,opts)
% %------------------%
  plot3(x(:,1),x(:,2),x(:,3))
  hold on
  plot3(x(:,4),x(:,5),x(:,6))
  hold on
  plot3(x(:,7),x(:,8),x(:,9))
  hold on
  plot3(x(:,10),x(:,11),x(:,12))
  hold on
  plot3(x(:,13),x(:,14),x(:,15))
  hold on
  plot3(x(:,16),x(:,17),x(:,18))
  hold on
  plot3(x(:,19),x(:,20),x(:,21))
  hold on
  plot3(x(:,22),x(:,23),x(:,24))
  hold on
  plot3(x(:,25),x(:,26),x(:,27))
  hold on
  plot3(x(:,28),x(:,29),x(:,30))
%%%%%%%%%%%%%%%%%%%%%%%%%%%%%%%%%%
grid
box on
