# Supplementary material for: Generalized external synchronization of networks based on clustered pandemic systems—The approach of Covid-19 towards influenza
Source: PLoS One. 2023 Oct 12;18(10):e0288796. doi: 10.1371/journal.pone.0288796 (PMC10569647; doi:10.1371/journal.pone.0288796)
Supplement: S1 File — For the convenience of readers, a readme file is attached within the folder for the usage of codes. (ZIP) [file pone.0288796.s001.zip › Codes/Readme.txt]

Please run ExternalSync30sys_cal.m to acheive the syncrhonization of influenza and COVID models
